# Supplementary material for: Breathwork Interventions for Adults with Clinically Diagnosed Anxiety Disorders: A Scoping Review
Source: Brain Sci. 2023 Feb 2;13(2):256. doi: 10.3390/brainsci13020256 (PMC9954474; doi:10.3390/brainsci13020256)
Supplement: Supplementary file 1 [file brainsci-13-00256-s001.zip]

Archive with 2 entries (2 files):
- brainsci-2184824-supplementary.docx
- Microsoft Word - PRISMA 2009 Checklist.doc - PRISMA_2020_checklist.pdf
